# Supplementary material for: Comparison of Rapid and Automated Antigen Detection Tests for the Diagnosis of SARS-CoV-2 Infection
Source: Diagnostics (Basel). 2022 Jan 4;12(1):104. doi: 10.3390/diagnostics12010104 (PMC8775255; doi:10.3390/diagnostics12010104)
Supplement: Supplementary file 1 [file diagnostics-12-00104-s001.zip]

Archive with 1 entries (1 files):
- diagnostics-1520256-supplementary.pdf
